# Supplementary material for: Exploring the Social Determinants of Mental Health in Colombian Young Adults
Source: Eur J Investig Health Psychol Educ. 2025 Jul 13;15(7):133. doi: 10.3390/ejihpe15070133 (PMC12294809; doi:10.3390/ejihpe15070133)
Supplement: Supplementary file 1 [file ejihpe-15-00133-s001.zip]

Archive with 1 entries (1 files):
- ejihpe-3723070-supplementary.pdf
